# Supplementary material for: Radiation and PD-(L)1 treatment combinations: immune response and dose optimization via a predictive systems model
Source: J Immunother Cancer. 2018 Feb 27;6:17. doi: 10.1186/s40425-018-0327-9 (PMC5830328; doi:10.1186/s40425-018-0327-9)
Supplement: Supplementary file 1 — Further information on model development and testing can be found in Additional file 1: the biological rationale for the proposed mathematical model structure; the structure of the mathematical model; population model development to describe inter-animal variability in tumor growth; model parameter estimations; model diagnostics; experimental data used for model development; model diagnostics; model validation against newly, independently generated sets of experimental tumor size data; design of efficacy simulations; a model sensitivity analysis. Additional file 1 also contains supplemental figures and references. (ZIP 6120 kb) [file 40425_2018_327_MOESM1_ESM.zip › 2018-01-11-Paper-RT-IO-v17-Table_S2.xlsx]

## Sheet: Sheet1
	Efficacy, day 5							Efficacy, day 7							Efficacy, day 12							Efficacy, day 19
		No	aPD-L1, Day 3	aPD-L1, Day 5	aPD-L1, Day 7	aPD-L1, Day 12	aPD-L1, Day 19		No	aPD-L1, Day 3	aPD-L1, Day 5	aPD-L1, Day 7	aPD-L1, Day 12	aPD-L1, Day 19		No	aPD-L1, Day 3	aPD-L1, Day 5	aPD-L1, Day 7	aPD-L1, Day 12	aPD-L1, Day 19		No	aPD-L1, Day 3	aPD-L1, Day 5	aPD-L1, Day 7	aPD-L1, Day 12	aPD-L1, Day 19
	No	0 (0-1)	19 (13-25)	17 (11-23)	12 (7-18)	3 (1-7)	1 (0-2)	No	0 (0-0)	14 (8-20)	13 (7-18)	9 (5-14)	2 (0-5)	0 (0-1)	No	0 (0-1)	15 (10-21)	14 (9-20)	11 (6-16)	3 (1-6)	0 (0-2)	No	0 (0-0)	16 (11-23)	14 (9-21)	11 (5.5-16)	2.5 (0-5)	0 (0-2)
	RT 5Gy	10 (5-15)	66 (58-74)	66 (58-73)	65 (57-72)	48 (40-56)	28 (21-35)	RT 5Gy	5 (2-9)	56 (47-64)	55 (47-63)	53 (45-62)	39 (32-47)	18 (11-24)	RT 5Gy	2 (0-5)	36 (28-44)	34 (26-42)	30 (23-38)	18 (12-25)	8 (4-12)	RT 5Gy	0 (0-1)	22 (16-29)	20 (14-27)	16 (11-23)	6 (3-11)	2 (0-5)
	RT 7Gy	27 (20-34)	82 (76-88)	82 (75-87)	82 (75-88)	79 (72-85)	59 (50-67)	RT 7Gy	17 (11-23)	77 (70-84)	76 (69-83)	76 (68-83)	69 (61-77)	48 (40-57)	RT 7Gy	5 (2-9)	53 (44-61)	52 (44-60)	49 (41-57)	37 (29-45)	21.5 (15-29)	RT 7Gy	1 (0-2)	26 (19-33)	25 (19-32)	22 (15-29)	10 (6-15)	4 (1-7)
	RT 10Gy	36 (28-44)	86 (80-92)	86 (80-91.5)	86 (80-91)	84 (78-90)	82 (76-88)	RT 10Gy	31 (24-39)	87 (81-92)	86 (80-92)	87 (81-92)	86 (79-91)	82 (76-89)	RT 10Gy	21 (15-29)	78 (71-85)	77 (70-84)	78 (72-85)	75 (67-82)	64 (56-71.5)	RT 10Gy	2 (0-5)	40 (32-48)	38 (30-47)	35 (28-43)	23 (16-30)	14 (9-20)
	RT 2x5Gy	31 (23-38)	84 (78-90)	84 (77-90)	84 (78-90)	83 (77-89)	80 (73-86)	RT 2x5Gy	26 (19-33)	82 (76-88)	82 (75-88)	82 (75-88)	80 (74-86)	67 (59-74)	RT 2x5Gy	9 (5-14)	65 (56-73)	64 (55-71)	63 (55-70)	52 (44-60)	34 (27-41.5)	RT 2x5Gy	1 (0-3)	30 (23-38)	29 (22-37)	26 (19-34)	13 (8-19.5)	7 (3-11)
	RT 5x2Gy	25 (18-32)	82 (75-88)	81 (74-87)	82 (75-88)	76 (70-83)	54 (46-63)	RT 5x2Gy	13 (8-19.5)	74 (66-81)	73 (66-80)	73 (65-79)	63 (54-71)	43 (35-51)	RT 5x2Gy	4 (1-7)	45 (37-54)	44 (36-53)	42 (34-50.5)	28 (21-36)	17 (11-23)	RT 5x2Gy	0 (0-2)	25 (18-32)	23 (16-30)	19 (13-26)	8 (4-13)	3 (0-6)
								DCm day 7							DCm day 12							DCm day 19
		No	aPD-L1, Day 3	aPD-L1, Day 5	aPD-L1, Day 7	aPD-L1, Day 12	aPD-L1, Day 19		No	aPD-L1, Day 3	aPD-L1, Day 5	aPD-L1, Day 7	aPD-L1, Day 12	aPD-L1, Day 19		No	aPD-L1, Day 3	aPD-L1, Day 5	aPD-L1, Day 7	aPD-L1, Day 12	aPD-L1, Day 19		No	aPD-L1, Day 3	aPD-L1, Day 5	aPD-L1, Day 7	aPD-L1, Day 12	aPD-L1, Day 19
	No	47 (29-65)	58 (34-95)	57 (34-95)	56 (34-95)	51 (33-75)	47 (29-65)	No	46 (30-63)	57 (35-95)	57 (35-95)	56 (34-95)	50 (33-71)	46 (30-63)	No	46 (30-65)	56 (35-95)	56 (35-95)	55 (35-95)	49 (34-74)	46 (30-65)	No	47 (28-65)	58 (33-95)	58 (33-95)	57 (33-95)	51 (32-74)	47 (29-65)
	RT 5Gy	60 (47-85)	83 (58-91)	84 (58-91)	85 (58-91)	75 (54-92)	61 (47-94)	RT 5Gy	56 (41-78)	79 (49-91)	79 (49-91)	79 (49-91)	69 (47-92)	56 (41-93)	RT 5Gy	46 (36-67)	60 (41-91)	59 (41-90)	58 (41-90)	54 (40-89)	48 (36-90)	RT 5Gy	47 (33-65)	58 (36-95)	58 (36-95)	57 (36-94)	51 (35-84)	47 (35-65)
	RT 7Gy	68 (53-83)	80 (67-87)	80 (66-87)	81 (69-87)	86 (64-89)	90 (53-92)	RT 7Gy	63 (47-83)	76 (58-88)	76 (57-88)	76 (57-88)	82 (55-90)	73 (47-92)	RT 7Gy	49 (39-80)	71 (45-90)	71 (45-89)	70 (45-89)	62 (44-89)	56 (41-91)	RT 7Gy	47 (37-65)	58 (38-95)	58 (38-95)	57 (38-94)	51 (38-85)	47 (38-72)
	RT 10Gy	69 (51-77)	63 (54-76)	62 (54-75)	63 (55-76)	74 (51-79)	84 (51-86)	RT 10Gy	70 (56-79)	65 (57-81)	65 (56-80)	62 (53-80)	69 (61-82)	81 (60-87)	RT 10Gy	60 (45-82)	70 (57-88)	70 (57-87)	70 (57-86)	66 (55-86)	71 (52-89)	RT 10Gy	47 (40-68)	62 (42-95)	61 (42-95)	59 (42-94)	53 (41-85)	50 (41-82)
	RT 2x5Gy	71 (56-81)	73 (60-82)	73 (60-82)	74 (62-83)	81 (63-86)	88 (61-90)	RT 2x5Gy	68 (50-82)	72 (63-85)	71 (63-85)	71 (61-86)	76 (62-87)	86 (54-91)	RT 2x5Gy	52 (41-81)	71 (49-88)	71 (49-88)	70 (48-88)	66 (47-88)	62 (45-90)	RT 2x5Gy	47 (38-65)	58 (39-95)	58 (39-95)	57 (39-94)	51 (39-84)	47 (39-73)
	RT 5x2Gy	66 (50-83)	75 (65-87)	75 (65-87)	76 (64-87)	81 (61-89)	87 (51-92)	RT 5x2Gy	60 (44-83)	73 (54-88)	73 (54-88)	73 (54-88)	77 (52-90)	70 (45-92)	RT 5x2Gy	46 (38-75)	66 (43-90)	65 (42-89)	63 (42-88)	57 (42-88)	52 (40-89)	RT 5x2Gy	47 (34-65)	58 (36-95)	58 (36-95)	57 (36-94)	51 (36-84)	47 (36-67)
	dTeff, day 5							dTeff, day 7							dTeff, day 12							dTeff, day 19
		No	aPD-L1, Day 3	aPD-L1, Day 5	aPD-L1, Day 7	aPD-L1, Day 12	aPD-L1, Day 19		No	aPD-L1, Day 3	aPD-L1, Day 5	aPD-L1, Day 7	aPD-L1, Day 12	aPD-L1, Day 19		No	aPD-L1, Day 3	aPD-L1, Day 5	aPD-L1, Day 7	aPD-L1, Day 12	aPD-L1, Day 19		No	aPD-L1, Day 3	aPD-L1, Day 5	aPD-L1, Day 7	aPD-L1, Day 12	aPD-L1, Day 19
	No	178 (116-269)	223 (131-1005)	221 (131-1008)	217 (131-1023)	192 (128-340)	178 (117-269)	No	179 (120-263)	225 (136-998)	223 (136-999)	219 (135-1014)	193 (132-322)	179 (120-263)	No	178 (117-262)	223 (133-998)	222 (133-1006)	217 (132-1014)	192 (129-319)	178 (117-262)	No	182 (119-263)	229 (135-1004)	228 (135-1003)	223 (134-1021)	196 (131-322)	182 (119-263)
	RT 5Gy	247 (177-541)	765 (228-942)	752 (228-955)	758 (226-973)	339 (208-1035)	247 (177-1058)	RT 5Gy	234 (156-528)	764 (189-959)	748 (189-969)	750 (188-989)	308 (180-1038)	234 (156-1066)	RT 5Gy	185 (126-297)	272 (150-978)	269 (150-981)	261 (149-998)	234 (145-1031)	189 (132-1044)	RT 5Gy	182 (119-263)	229 (135-1007)	228 (135-1012)	223 (134-1024)	196 (131-995)	182 (119-263)
	RT 7Gy	303 (206-565)	768 (294-868)	761 (293-870)	758 (292-912)	781 (262-1015)	767 (206-993)	RT 7Gy	281 (182-561)	807 (236-885)	800 (236-892)	810 (235-912)	799 (224-1000)	357 (182-1048)	RT 7Gy	208 (139-508)	692 (172-915)	643 (171-915)	362 (171-930)	289 (167-972)	240 (151-1059)	RT 7Gy	182 (119-263)	229 (135-1006)	228 (135-1013)	223 (134-1005)	196 (131-970)	182 (124-342)
	RT 10Gy	398 (247-504)	673 (383-830)	675 (382-831)	688 (384-848)	746 (391-882)	644 (312-806)	RT 10Gy	406 (238-529)	729 (431-837)	730 (427-837)	743 (431-843)	790 (392-889)	809 (284-909)	RT 10Gy	276 (175-567)	787 (236-877)	787 (235-864)	800 (235-860)	824 (228-864)	815 (209-988)	RT 10Gy	182 (128-303)	297 (160-1006)	289 (160-1013)	276 (160-1005)	236 (157-903)	214 (153-963)
	RT 2x5Gy	355 (225-550)	756 (363-852)	758 (360-853)	759 (360-869)	786 (314-955)	754 (242-934)	RT 2x5Gy	323 (202-566)	798 (280-846)	798 (280-846)	805 (279-855)	816 (264-963)	813 (208-1005)	RT 2x5Gy	227 (149-562)	809 (189-907)	797 (189-883)	795 (189-887)	661 (183-923)	285 (169-1034)	RT 2x5Gy	182 (119-263)	229 (137-1007)	228 (136-1012)	223 (137-1026)	196 (135-939)	182 (132-962)
	RT 5x2Gy	291 (197-568)	792 (272-874)	792 (271-882)	798 (270-910)	791 (250-997)	758 (197-1028)	RT 5x2Gy	264 (171-564)	818 (220-894)	815 (220-902)	818 (219-919)	803 (211-988)	321 (171-1056)	RT 5x2Gy	188 (127-343)	322 (156-978)	314 (156-965)	300 (156-939)	257 (152-968)	224 (144-1049	RT 5x2Gy	182 (119-263)	229 (135-1014)	228 (135-1016)	223 (134-1030)	196 (131-957)	182 (119-290)
